# Supplementary material for: Gut Microbial Disruption in Critically Ill Patients with COVID-19-Associated Pulmonary Aspergillosis
Source: J Fungi (Basel). 2022 Nov 30;8(12):1265. doi: 10.3390/jof8121265 (PMC9787122; doi:10.3390/jof8121265)
Supplement: Supplementary file 1 [file jof-08-01265-s001.zip › Supplementary Tables.xlsx]

## Sheet: global_stats
Supplementary Table S1. Global summary statistics of epidemiological, disease severity and therapy covariates
Numeric
	hr_mech_vent	days_in_icu	age	severity
mean	584.02	30.62	67.45	6.88
std	493.21	21.64	12.55	1.33
min	0	1	43	4
25%	197	14	56.5	7
50%	488	26	71	7
75%	935	42.75	77.75	8
max	1820	79	85	8
Categorical
	n	percent
CAPA	16	38.1
late disease	27	64.29
vasopressor therapy	33	78.57
dialysis	16	38.1
artificial_feeding	26	63.41
dexamethasone	21	50
male gender	26	61.9
deceased	15	35.71
mechanical ventilation	35	83.33
type 2 diabetes mellitus	10	23.81
atrial fibrillation	15	35.71
arterial hypertension	27	64.29
coronary artery disease	10	24.39
COPD	4	9.52
cancer ever	7	16.67
chronic kidney disease	10	23.81
pressure controlled ventilation	17	40.48
pressure support ventilation	6	14.29
spontaneous ventilation	5	11.9
supplementary oxygen ventilation	9	21.43
antibiotic broad-spectrum	26	61.9
antibiotic broad-spectrum plus other	6	14.29
no antibiotic	6	14.29
antimycotic voriconazole	8	19.05
antimycotic liposomal amphotericin B	5	11.9
no antimycotic	29	69.05
stool collection fecal bag	23	54.76
stool collection flexiseal	14	33.33
stool collection other	5	11.9
specific covid therapy: none	34	80.95
specific covid therapy: 1	6	14.29

## Sheet: group_stats
Supplementary Table S2. Statistics of epidemiological, disease severity and therapy covariates grouped by CAPA status
Numeric
		non_capa	capa
hr_mech_vent	mean	487	735.62
	std	527.77	403.51
	min	0	72
	25%	0	487.5
	50%	282	696.5
	75%	731	949.5
	max	1820	1796
days_in_icu	mean	26.77	36.88
	std	23.45	17.2
	min	1	13
	25%	5.25	23.75
	50%	18.5	36
	75%	41.25	43.25
	max	79	78
age	mean	63.46	73.94
	std	13.37	7.75
	min	43	55
	25%	52	72
	50%	61.5	76.5
	75%	76	79
	max	85	84
severity	mean	6.46	7.56
	min	4	7
	std	1.5	0.51
	25%	5.5	7
	50%	7	8
	75%	7	8
	max	8	8
Categorical
	n_non_capa	perc_non_capa	n_capa	perc_capa	fet_pval
late disease	17	0.653846	10	0.625	1
vasopressor therapy	17	0.653846	16	1	0.00778352
dialysis	8	0.307692	8	0.5	0.327192
artifical feeding	13	0.52	13	0.8125	0.0965107
dexamethasone	13	0.5	8	0.5	1
male gender	15	0.576923	11	0.6875	0.52987
deceased	6	0.230769	9	0.5625	0.0470358
mechanical ventilation	19	0.730769	16	1	0.0325242
Type 2 diabetes mellitus	8	0.307692	2	0.125	0.269619
atrial fibrillation	7	0.269231	8	0.5	0.187644
arterial hypertension	16	0.615385	11	0.6875	0.74642
coronary artery disease	4	0.153846	6	0.4	0.130194
COPD	2	0.0769231	2	0.125	0.628339
cancer ever	6	0.230769	1	0.0625	0.221686
chronic kidney disease	8	0.307692	2	0.125	0.269619
pressure controlled ventilation	9	0.346154	8	0.5	0.35278
pressure support ventilation	2	0.0769231	4	0.25	0.179822
spontaneous ventilation	5	0.192308	0	0	0.138089
supplementary oxygen ventilation	6	0.230769	3	0.1875	1
antibiotic broad-spectrum	15	0.576923	11	0.6875	0.52987
antibiotic broad-spectrum plus other	4	0.153846	2	0.125	1
no antibiotic	4	0.153846	2	0.125	1
antimycotic voriconazole	0	0	8	0.5	0.00010904
antimycotic liposomal amphotericin B	0	0	5	0.3125	0.00513479
stool collection fecal bag	15	0.576923	8	0.5	0.752708
stool collection flexiseal	7	0.269231	7	0.4375	0.752708
stool collection other	4	0.153846	1	0.0625	0.633229
specific covid therapy: none	21	0.807692	13	0.8125	1
specific covid therapy: 1	4	0.153846	2	0.125	1

## Sheet: adonis 3 output
Supplementary Table S3. Results from multivariate analysis of inter-individual variabilities in microbiota structure (adonis3)
covariate	r2	pval
days since admission	0.0887624	0.001
days in icu	0.0663612	0.006
dexamethasone	0.0788055	0.007
late disease	0.0685618	0.012
mech ventilation	0.0620793	0.013
antimycotic group	0.0944955	0.013
antibiotic group	0.139514	0.013
severity	0.0622762	0.017
cancer ever	0.0473593	0.034
ventilation type	0.155081	0.04
chronic kidney disease	0.0513814	0.044
vaspressor therapy	0.0459948	0.055
CAPA	0.0407715	0.094
Type 2 diabetes mellitus	0.0358717	0.146
feeding type	0.0367291	0.147
atrial fibrillation	0.0364872	0.148
stool collection method	0.0625985	0.193
dialysis	0.030296	0.231
gender	0.0257023	0.388
coronary artery disease	0.0211475	0.607
arterial hypertension	0.018932	0.712
age	0.0163476	0.84
specific covid therapy	0.0148217	0.901
